# Supplementary material for: Democratizing Neurorehabilitation: How Accessible are Low-Cost Mobile-Gaming Technologies for Self-Rehabilitation of Arm Disability in Stroke?
Source: PLoS One. 2016 Oct 5;11(10):e0163413. doi: 10.1371/journal.pone.0163413 (PMC5051962; doi:10.1371/journal.pone.0163413)
Supplement: S1 File — (XLSX) [file pone.0163413.s001.xlsx]

## Sheet: Props of patients 
Raw Data for Figure 4
Disability level	N	Cursor Control Score		Swipe	Button Press	Joystick	Tilt	Grip
Severe	17	0		0.882353	1	0.909091	1	0.0833333
		1		0.117647	0	0.0909091	0	0.0833333
		2		0	0	0	0	0.25
		3		0	0	0	0	0.583333
Moderate	18	0		0.222222	0.454545	0.363636	0.636364	0.0833333
		1		0.222222	0.0909091	0.0909091	0.0909091	0.0833333
		2		0.277778	0.181818	0.181818	0	0.166667
		3		0.277778	0.272727	0.363636	0.272727	0.666667
Mild	52	0		0.0384615	0	0	0	0
		1		0.0384615	0.05	0	0	0
		2		0.211538	0.3	0.25	0.35	0.151515
		3		0.711538	0.65	0.75	0.65	0.848485
